# Supplementary material for: FADD is a key regulator of lipid metabolism
Source: EMBO Mol Med. 2016 Jun 29;8(8):895–918. doi: 10.15252/emmm.201505924 (PMC4967943; doi:10.15252/emmm.201505924)
Supplement: Supplementary file 3 — Source Data for Appendix [file EMMM-8-895-s002.zip]

Archive with 6 entries (5 files):
- Source_data_for_Expanded_View_and_Appendix/
- Source_data_for_Expanded_View_and_Appendix/.DS_Store
- Source_data_for_Expanded_View_and_Appendix/SourceDataForAppendixFigS1.pdf
- Source_data_for_Expanded_View_and_Appendix/SourceDataForAppendixFigS2.pdf
- Source_data_for_Expanded_View_and_Appendix/SourceDataForAppendixFigS4.pdf
- Source_data_for_Expanded_View_and_Appendix/SourceDataForAppendixFigS9.pdf
